# Supplementary material for: AA147 ameliorates post-cardiac arrest cerebral ischemia/reperfusion injury through the co-regulation of the ATF6 and Nrf2 signaling pathways
Source: Front Pharmacol. 2022 Nov 23;13:1028002. doi: 10.3389/fphar.2022.1028002 (PMC9727236; doi:10.3389/fphar.2022.1028002)
Supplement: Supplementary file 1 [file Table1.xlsx]

## Sheet: Sheet1
Supplementary Table 1. The overall assignment of mice to specific experiments
Groups	Day 3		Day 1
	NDS/Behavioral tests	HE/FJB/TUNEL	DHE	IF	WB/qPCR	MDA/SOD	Exclusion (Fail to ROSC)	Total
Experiment 1
Sham	6	3	3	3	3	5	0	20
CA+vehicle	5	3	3	3	3	5	5	24
CA+AA147	7	3	3	3	3	5	3	24
Experiment 2		(HE/FJB)
CA+AA147		3	3	3			1	10
CA+AA147+Ceapin-A7		3	3	3			1	10
CA+AA147+ML385		3	3	3			2	11
